# Supplementary material for: Reagent Effects on the Activated Partial Thromboplastin Time Clot Waveform Analysis: A Multi-Centre Study
Source: Diagnostics (Basel). 2023 Jul 22;13(14):2447. doi: 10.3390/diagnostics13142447 (PMC10377778; doi:10.3390/diagnostics13142447)
Supplement: Supplementary file 1 [file diagnostics-13-02447-s001.zip]

Archive with 1 entries (1 files):
- diagnostics-2452237-supplementary.pdf
